# Supplementary material for: Dealing with COVID-19 Epidemic in Italy: Responses from Regional Organizational Models during the First Phase of the Epidemic
Source: Int J Environ Res Public Health. 2021 May 9;18(9):5008. doi: 10.3390/ijerph18095008 (PMC8125969; doi:10.3390/ijerph18095008)
Supplement: Supplementary file 1 [file ijerph-18-05008-s001.zip]

Archive with 1 entries (1 files):
- ijerph-1174353-supplementary.pdf
